# Supplementary material for: Water quality improvements offset the climatic debt for stream macroinvertebrates over twenty years
Source: Nat Commun. 2019 Apr 26;10:1956. doi: 10.1038/s41467-019-09736-3 (PMC6486586; doi:10.1038/s41467-019-09736-3)
Supplement: Supplementary file 4 — Source Data [file 41467_2019_9736_MOESM4_ESM.xlsx]

## Sheet: Figure 1
Figure 1a						Figure 1b
Taxon	Class	Relative prevalence				Year	Class	Prevalence	Lower CL	Upper CL
Bivalvia	Cl1	0.472074				1991	Cl1	0.249476	0.235332	0.271902
Bivalvia	Cl2	1				1992	Cl1	0.269141	0.255089	0.29169
Bivalvia	Cl3	0.988488				1993	Cl1	0.251439	0.23192	0.272661
Diptera	Cl2	0.986414				1994	Cl1	0.257041	0.233893	0.272988
Diptera	Cl1	1				1995	Cl1	0.280139	0.261179	0.30051
Diptera	Cl3	0.706852				1996	Cl1	0.252804	0.234427	0.274827
Ephemeroptera	Cl3	0.405221				1997	Cl1	0.222731	0.197967	0.256402
Ephemeroptera	Cl2	1				1998	Cl1	0.240644	0.21645	0.266063
Ephemeroptera	Cl1	0.934293				1999	Cl1	0.275538	0.249718	0.295765
Hirudinea	Cl1	0.359632				2000	Cl1	0.273028	0.246536	0.291028
Hirudinea	Cl3	1				2001	Cl1	0.348115	0.293572	0.398141
Hirudinea	Cl2	0.933713				2002	Cl1	0.291353	0.263243	0.314363
Isopoda	Cl1	0.193716				2003	Cl1	0.313002	0.287043	0.32917
Isopoda	Cl3	1				2004	Cl1	0.285823	0.254653	0.30246
Isopoda	Cl2	0.751735				2005	Cl1	0.302775	0.268192	0.318511
Plecoptera	Cl1	1				2006	Cl1	0.284431	0.251388	0.29875
Plecoptera	Cl2	0.271096				2007	Cl1	0.321563	0.291311	0.340164
Plecoptera	Cl3	0.0319695				2008	Cl1	0.327535	0.294557	0.34893
Trichoptera	Cl2	1				2009	Cl1	0.350522	0.323378	0.373105
Trichoptera	Cl1	0.951247				2010	Cl1	0.322443	0.292485	0.3463
Trichoptera	Cl3	0.390009				2011	Cl1	0.321442	0.289006	0.346595
						1991	Cl2	0.189761	0.170485	0.210059
						1992	Cl2	0.195055	0.174784	0.213777
						1993	Cl2	0.228968	0.205011	0.249164
						1994	Cl2	0.23229	0.205191	0.253778
						1995	Cl2	0.230928	0.207531	0.24738
						1996	Cl2	0.224592	0.197434	0.239935
						1997	Cl2	0.21705	0.188244	0.245662
						1998	Cl2	0.2453	0.216342	0.268429
						1999	Cl2	0.240315	0.215094	0.26327
						2000	Cl2	0.267482	0.24255	0.293667
						2001	Cl2	0.276638	0.244838	0.347969
						2002	Cl2	0.284135	0.260026	0.318287
						2003	Cl2	0.289213	0.270669	0.323448
						2004	Cl2	0.31017	0.289972	0.349828
						2005	Cl2	0.283404	0.26421	0.321176
						2006	Cl2	0.322679	0.297973	0.355391
						2007	Cl2	0.320414	0.294237	0.358651
						2008	Cl2	0.346108	0.31718	0.386188
						2009	Cl2	0.355172	0.330567	0.390133
						2010	Cl2	0.375844	0.34896	0.418084
						2011	Cl2	0.403556	0.369925	0.449096
						1991	Cl3	0.55612	0.530627	0.576965
						1992	Cl3	0.527615	0.505485	0.547468
						1993	Cl3	0.517444	0.500304	0.543668
						1994	Cl3	0.514596	0.494433	0.540415
						1995	Cl3	0.490699	0.471136	0.513219
						1996	Cl3	0.514462	0.492601	0.537521
						1997	Cl3	0.525235	0.494233	0.548061
						1998	Cl3	0.493653	0.4659	0.522682
						1999	Cl3	0.477515	0.452228	0.501026
						2000	Cl3	0.455454	0.429807	0.475946
						2001	Cl3	0.416968	0.364603	0.453755
						2002	Cl3	0.436637	0.407952	0.458576
						2003	Cl3	0.414918	0.389773	0.438585
						2004	Cl3	0.422759	0.397082	0.447991
						2005	Cl3	0.438485	0.414051	0.464982
						2006	Cl3	0.40627	0.382839	0.434618
						2007	Cl3	0.3745	0.349791	0.402414
						2008	Cl3	0.353573	0.329181	0.382757
						2009	Cl3	0.326919	0.299496	0.351556
						2010	Cl3	0.317137	0.293033	0.345901
						2011	Cl3	0.297628	0.27111	0.328711

## Sheet: Figure 2
Data used for Figure 2 and Supplementary Table 4
State	Fate	Transition	Probability
Cl1	Cl1	1	0.897243
Cl1	Cl1	2	0.848739
Cl1	Cl1	3	0.77551
Cl1	Cl1	4	0.825301
Cl1	Cl1	5	0.712121
Cl1	Cl1	6	0.625
Cl1	Cl1	7	0.769231
Cl1	Cl1	8	0.85
Cl1	Cl1	9	0.791469
Cl1	Cl1	10	0.9
Cl1	Cl1	11	0.789474
Cl1	Cl1	12	0.886228
Cl1	Cl1	13	0.766304
Cl1	Cl1	14	0.840336
Cl1	Cl1	15	0.77037
Cl1	Cl1	16	0.856209
Cl1	Cl1	17	0.840909
Cl1	Cl1	18	0.838028
Cl1	Cl1	19	0.814815
Cl1	Cl1	20	0.886667
Cl1	Cl2	1	0.0877193
Cl1	Cl2	2	0.142857
Cl1	Cl2	3	0.183673
Cl1	Cl2	4	0.144578
Cl1	Cl2	5	0.20202
Cl1	Cl2	6	0.2875
Cl1	Cl2	7	0.169231
Cl1	Cl2	8	0.1
Cl1	Cl2	9	0.180095
Cl1	Cl2	10	0.1
Cl1	Cl2	11	0.210526
Cl1	Cl2	12	0.107784
Cl1	Cl2	13	0.195652
Cl1	Cl2	14	0.117647
Cl1	Cl2	15	0.185185
Cl1	Cl2	16	0.130719
Cl1	Cl2	17	0.151515
Cl1	Cl2	18	0.147887
Cl1	Cl2	19	0.179012
Cl1	Cl2	20	0.113333
Cl1	Cl3	1	0.0150376
Cl1	Cl3	2	0.00840336
Cl1	Cl3	3	0.0408163
Cl1	Cl3	4	0.0301205
Cl1	Cl3	5	0.0858586
Cl1	Cl3	6	0.0875
Cl1	Cl3	7	0.0615385
Cl1	Cl3	8	0.05
Cl1	Cl3	9	0.028436
Cl1	Cl3	10	0
Cl1	Cl3	11	0
Cl1	Cl3	12	0.00598802
Cl1	Cl3	13	0.0380435
Cl1	Cl3	14	0.0420168
Cl1	Cl3	15	0.0444444
Cl1	Cl3	16	0.0130719
Cl1	Cl3	17	0.00757576
Cl1	Cl3	18	0.0140845
Cl1	Cl3	19	0.00617284
Cl1	Cl3	20	0
Cl2	Cl1	1	0.238462
Cl2	Cl1	2	0.129496
Cl2	Cl1	3	0.157895
Cl2	Cl1	4	0.173077
Cl2	Cl1	5	0.0988142
Cl2	Cl1	6	0.0810811
Cl2	Cl1	7	0.133333
Cl2	Cl1	8	0.212121
Cl2	Cl1	9	0.109375
Cl2	Cl1	10	0.0677966
Cl2	Cl1	11	0.025
Cl2	Cl1	12	0.15859
Cl2	Cl1	13	0.0940594
Cl2	Cl1	14	0.148352
Cl2	Cl1	15	0.0601093
Cl2	Cl1	16	0.144628
Cl2	Cl1	17	0.110553
Cl2	Cl1	18	0.134783
Cl2	Cl1	19	0.0689655
Cl2	Cl1	20	0.0779817
Cl2	Cl2	1	0.634615
Cl2	Cl2	2	0.71223
Cl2	Cl2	3	0.657895
Cl2	Cl2	4	0.605769
Cl2	Cl2	5	0.628458
Cl2	Cl2	6	0.657658
Cl2	Cl2	7	0.666667
Cl2	Cl2	8	0.587879
Cl2	Cl2	9	0.710938
Cl2	Cl2	10	0.79661
Cl2	Cl2	11	0.775
Cl2	Cl2	12	0.709251
Cl2	Cl2	13	0.722772
Cl2	Cl2	14	0.664835
Cl2	Cl2	15	0.759563
Cl2	Cl2	16	0.694215
Cl2	Cl2	17	0.788945
Cl2	Cl2	18	0.734783
Cl2	Cl2	19	0.797414
Cl2	Cl2	20	0.816514
Cl2	Cl3	1	0.126923
Cl2	Cl3	2	0.158273
Cl2	Cl3	3	0.184211
Cl2	Cl3	4	0.221154
Cl2	Cl3	5	0.272727
Cl2	Cl3	6	0.261261
Cl2	Cl3	7	0.2
Cl2	Cl3	8	0.2
Cl2	Cl3	9	0.179688
Cl2	Cl3	10	0.135593
Cl2	Cl3	11	0.2
Cl2	Cl3	12	0.132159
Cl2	Cl3	13	0.183168
Cl2	Cl3	14	0.186813
Cl2	Cl3	15	0.180328
Cl2	Cl3	16	0.161157
Cl2	Cl3	17	0.100503
Cl2	Cl3	18	0.130435
Cl2	Cl3	19	0.133621
Cl2	Cl3	20	0.105505
Cl3	Cl1	1	0.0148448
Cl3	Cl1	2	0.0106838
Cl3	Cl1	3	0.00555556
Cl3	Cl1	4	0.00981997
Cl3	Cl1	5	0.00298507
Cl3	Cl1	6	0.00411523
Cl3	Cl1	7	0.00757576
Cl3	Cl1	8	0.0128676
Cl3	Cl1	9	0.0186335
Cl3	Cl1	10	0.02
Cl3	Cl1	11	0.025974
Cl3	Cl1	12	0.00945627
Cl3	Cl1	13	0.0145349
Cl3	Cl1	14	0.0111524
Cl3	Cl1	15	0.017301
Cl3	Cl1	16	0.0153257
Cl3	Cl1	17	0.00896861
Cl3	Cl1	18	0.0184332
Cl3	Cl1	19	0.00943396
Cl3	Cl1	20	0.00558659
Cl3	Cl2	1	0.0985155
Cl3	Cl2	2	0.0961538
Cl3	Cl2	3	0.0814815
Cl3	Cl2	4	0.096563
Cl3	Cl2	5	0.0671642
Cl3	Cl2	6	0.0534979
Cl3	Cl2	7	0.0700758
Cl3	Cl2	8	0.0955882
Cl3	Cl2	9	0.111801
Cl3	Cl2	10	0.08
Cl3	Cl2	11	0.0909091
Cl3	Cl2	12	0.125296
Cl3	Cl2	13	0.0930233
Cl3	Cl2	14	0.0929368
Cl3	Cl2	15	0.148789
Cl3	Cl2	16	0.16092
Cl3	Cl2	17	0.152466
Cl3	Cl2	18	0.165899
Cl3	Cl2	19	0.150943
Cl3	Cl2	20	0.150838
Cl3	Cl3	1	0.88664
Cl3	Cl3	2	0.893162
Cl3	Cl3	3	0.912963
Cl3	Cl3	4	0.893617
Cl3	Cl3	5	0.929851
Cl3	Cl3	6	0.942387
Cl3	Cl3	7	0.922348
Cl3	Cl3	8	0.891544
Cl3	Cl3	9	0.869565
Cl3	Cl3	10	0.9
Cl3	Cl3	11	0.883117
Cl3	Cl3	12	0.865248
Cl3	Cl3	13	0.892442
Cl3	Cl3	14	0.895911
Cl3	Cl3	15	0.83391
Cl3	Cl3	16	0.823755
Cl3	Cl3	17	0.838565
Cl3	Cl3	18	0.815668
Cl3	Cl3	19	0.839623
Cl3	Cl3	20	0.843575

## Sheet: Figure 4
Data used for Fig 4, Supplementary Fig 8 and Supplementary Table 5
Prefixes 'Obs' and 'Recon' = observed and reconstructed values respectively
Temp and BOD = water temperature and biochemical oxygen demand
	Fig 4d	Fig 4d	Fig 4e	Fig 4e	Fig 4f	Fig 4f	Fig 4f
Year	Obs.temp	Recon.temp	Obs.BOD	Recon.BOD	Temp.lag	BOD.lag	Net.lag
1991	11.1399	10.6763	0.761072	0.713492	0.463652	0.0576393	0.521291
1992	10.0349	10.6075	0.637971	0.675371	-0.572553	-0.0683961	-0.64095
1993	10.1092	10.6305	0.618227	0.713442	-0.521306	-0.166893	-0.6882
1994	10.4728	10.6055	0.638331	0.708198	-0.132658	-0.116599	-0.249257
1995	10.5651	10.4535	0.47571	0.626848	0.111634	-0.381406	-0.269771
1996	11.0368	10.6558	0.599711	0.704361	0.38098	-0.198167	0.182813
1997	10.3299	10.68	0.634624	0.68391	-0.350074	-0.0888749	-0.438949
1998	10.9759	10.6524	0.518375	0.698325	0.323502	-0.403206	-0.0797035
1999	10.6084	10.5856	0.449927	0.660711	0.0228408	-0.505176	-0.482336
2000	10.6809	10.4335	0.344855	0.618689	0.247405	-0.629937	-0.382532
2001	10.7746	10.5818	0.323345	0.651611	0.192746	-0.741603	-0.548858
2002	11.1442	10.4966	0.46516	0.633174	0.647581	-0.418778	0.228802
2003	10.7723	10.4458	0.441519	0.628137	0.326473	-0.458807	-0.132333
2004	10.5419	10.4853	0.482987	0.626074	0.0565818	-0.362749	-0.306167
2005	10.6558	10.4521	0.381383	0.61722	0.203764	-0.55401	-0.350247
2006	11.1763	10.474	0.272984	0.620843	0.702256	-0.777903	-0.0756474
2007	11.407	10.4016	0.0496338	0.594368	1.0054	-0.89182	0.113584
2008	11.5735	10.3791	0.0749012	0.590998	1.19444	-0.885652	0.30879
2009	10.6598	10.366	0.257912	0.579957	0.293825	-0.70605	-0.412225
2010	11.065	10.299	0.141902	0.548977	0.766	-0.759986	0.00601474
2011	10.6661	10.3798	0.198993	0.559961	0.286261	-0.741145	-0.454884

## Sheet: Supplementary Fig 1
Supplementary Figure 1
'W.temp' and 'A.temp' = water and air temperature respectively
Discharge and water chemistry variables are log transformed
Year	W.temp	A.temp	Discharge	BOD	Nitrate	Orthophosphate
1991	11.1399	9.77866	-5.76673	0.761072	1.40071	-0.877787
1992	10.0349	9.6917	-5.50562	0.637971	1.45917	-1.30242
1993	10.1092	9.87473	-5.27185	0.618227	1.53445	-1.51607
1994	10.4728	9.15948	-5.04825	0.638331	1.49115	-1.50216
1995	10.5651	10.1971	-4.60985	0.47571	1.19621	-1.76178
1996	11.0368	9.91224	-5.52443	0.599711	1.42327	-1.44672
1997	10.3299	9.15726	-5.62872	0.634624	1.47461	-1.41361
1998	10.9759	10.637	-5.60926	0.518375	1.44943	-1.4876
1999	10.6084	9.98376	-4.93662	0.449927	1.4489	-1.89815
2000	10.6809	10.3803	-4.68199	0.344855	1.18247	-2.29087
2001	10.7746	10.1147	-4.69846	0.323345	1.34593	-1.91339
2002	11.1442	10.1637	-4.72705	0.46516	1.32819	-1.9555
2003	10.7723	10.0481	-4.77505	0.441519	1.24803	-2.24832
2004	10.5419	10.457	-5.21981	0.482987	1.14266	-2.13769
2005	10.6558	10.2995	-4.8015	0.381383	1.21109	-2.23043
2006	11.1763	10.0849	-5.17286	0.272984	1.21426	-2.08914
2007	11.407	10.9895	-5.09895	0.0496338	1.18568	-2.22976
2008	11.5735	10.364	-4.84758	0.0749012	1.19939	-2.19772
2009	10.6598	9.56187	-4.66713	0.257912	1.20403	-2.10828
2010	11.065	9.6786	-4.98134	0.141902	1.01465	-2.03668
2011	10.6661	9.36539	-5.12358	0.198993	1.16512	-1.98556

## Sheet: Supplementary Fig 4
Supplementary Figure 4
Prefixes 'hc' and 'pam' = hierarchical, Ward's clustering and partitioning around medoids respectively
'BC' and 'Jac ' = clustering based on Bray-Curtis and Jaccard distances
Cluster	Taxon	hc.Jac	hc.BC	pam.Jac	pam.BC
1	Planariidae.Dugesiidae	0.941628	1	0.89738	0.851105
2	Planariidae.Dugesiidae	1	0.918224	1	1
3	Planariidae.Dugesiidae	0.899788	0.920685	0.535893	0.469496
1	Dendrocoelidae	0.0822668	0.196501	0.398602	0.231286
2	Dendrocoelidae	1	0.955431	1	1
3	Dendrocoelidae	0.796393	1	0.459744	0.397148
1	Neritidae	0.0596777	0.447154	0.496716	0.313007
2	Neritidae	1	0.635676	1	1
3	Neritidae	0.611035	1	0.0586531	0.0493356
1	Viviparidae	0	0.0255803	0.0280346	0.0299699
2	Viviparidae	0.118025	0.0386247	1	1
3	Viviparidae	1	1	0.47175	0.174937
1	Valvatidae	0.0286991	0.0514796	0.133838	0.0468028
2	Valvatidae	0.583011	0.299783	1	1
3	Valvatidae	1	1	0.326249	0.182224
1	Hydrobiidae.Bithyniidae	0.596238	0.648738	0.749123	0.500793
2	Hydrobiidae.Bithyniidae	1	1	1	1
3	Hydrobiidae.Bithyniidae	0.89136	0.930936	0.742818	0.447186
1	Physidae	0.0549501	0.0698274	0.189013	0.0921296
2	Physidae	0.477586	0.337989	1	1
3	Physidae	1	1	0.71583	0.521063
1	Lymnaeidae	0.319792	0.33784	0.422935	0.381381
2	Lymnaeidae	0.770662	0.582453	1	1
3	Lymnaeidae	1	1	0.910173	0.891118
1	Planorbidae	0.655045	0.757285	0.813743	0.551493
2	Planorbidae	1	0.955053	1	1
3	Planorbidae	0.807303	1	0.636643	0.328569
1	Unionidae	0.0102758	0.0892828	0.117977	0.0556701
2	Unionidae	0.53137	0.264148	1	1
3	Unionidae	1	1	0.267037	0.196977
1	Sphaeriidae	0.485006	0.38566	0.648106	0.320705
2	Sphaeriidae	1	0.840424	1	1
3	Sphaeriidae	0.962966	1	0.79032	0.511498
1	Oligochaeta	0.959745	0.912032	0.982929	0.89426
2	Oligochaeta	1	0.98729	1	1
3	Oligochaeta	0.987914	1	0.995421	0.956198
1	Piscicolidae	0.157786	0.317897	0.611497	0.312346
2	Piscicolidae	1	1	1	1
3	Piscicolidae	0.56278	0.903798	0.31342	0.25628
1	Glossiphoniidae	0.286867	0.319726	0.507968	0.327095
2	Glossiphoniidae	0.91173	0.762541	1	1
3	Glossiphoniidae	1	1	0.877782	0.74405
1	Hirudinidae	0.1015	0.121219	0.130506	0.122083
2	Hirudinidae	0.289295	0.38007	0.246664	0.462355
3	Hirudinidae	1	1	1	1
1	Erpobdellidae	0.442251	0.409911	0.574665	0.435829
2	Erpobdellidae	0.867496	0.672126	1	1
3	Erpobdellidae	1	1	0.930127	0.864324
1	Astacidae	0.235673	0.369141	1	0.492018
2	Astacidae	1	1	0.901956	1
3	Astacidae	0.27434	0.314754	0.20895	0.345661
1	Asellidae	0.193716	0.158929	0.346647	0.184007
2	Asellidae	0.751735	0.581563	1	1
3	Asellidae	1	1	0.965182	0.95079
1	Corophiidae	0.114071	0.0232699	0.0917799	0.0364852
2	Corophiidae	0.185786	0.159257	1	1
3	Corophiidae	1	1	0.820473	0.541848
1	Gammaridae	0.661533	0.557204	0.816944	0.632446
2	Gammaridae	1	1	1	1
3	Gammaridae	0.876475	0.717265	0.772053	0.691517
1	Siphlonuridae	1	1	1	1
2	Siphlonuridae	0.123922	0.127131	0.22236	0.215065
3	Siphlonuridae	0.104904	0.105941	0.0643907	0.162672
1	Baetidae	0.979734	1	1	1
2	Baetidae	1	0.826992	0.859281	0.661678
3	Baetidae	0.688927	0.36343	0.554321	0.400313
1	Heptageniidae	1	1	1	1
2	Heptageniidae	0.540416	0.23466	0.137517	0.10597
3	Heptageniidae	0.0375986	0.0151278	0.0426842	0.0380178
1	Leptophlebiidae	0.790792	0.981081	1	1
2	Leptophlebiidae	1	1	0.456542	0.796252
3	Leptophlebiidae	0.297995	0.322472	0.110575	0.27096
1	Potamanthidae	0.136443	1	1	1
2	Potamanthidae	1	0.051871	0.778259	0.590535
3	Potamanthidae	0.054868	0.0674611	0	0.0622997
1	Ephemeridae	0.326996	0.596605	1	0.7341
2	Ephemeridae	1	1	0.618318	1
3	Ephemeridae	0.193903	0.34329	0.0633513	0.165502
1	Ephemerellidae	0.699659	1	1	1
2	Ephemerellidae	1	0.779647	0.426498	0.607003
3	Ephemerellidae	0.150506	0.138628	0.0535315	0.0703213
1	Caenidae	0.945623	1	0.906618	0.696745
2	Caenidae	1	0.667181	1	1
3	Caenidae	0.728906	0.90266	0.150057	0.0964211
1	Taeniopterygidae	1	1	1	1
2	Taeniopterygidae	0.165547	0.10999	0.030124	0.0267337
3	Taeniopterygidae	0.0116212	0.00668518	0.0208017	0.020423
1	Nemouridae	1	1	1	1
2	Nemouridae	0.341079	0.229562	0.17749	0.126512
3	Nemouridae	0.098122	0.0459466	0.0757437	0.102276
1	Leuctridae	1	1	1	1
2	Leuctridae	0.355726	0.157011	0.0916624	0.0938453
3	Leuctridae	0.0226905	0.0122182	0.0115526	0.0238858
1	Capniidae	1	1	1	1
2	Capniidae	0.488606	0.293765	0.121896	0.115991
3	Capniidae	0.0658035	0.0283253	0.0190069	0.065196
1	Perlodidae	1	1	1	1
2	Perlodidae	0.340814	0.176152	0.0676295	0.0749564
3	Perlodidae	0.0220462	0.010579	0.0140604	0.033111
1	Perlidae	1	1	1	1
2	Perlidae	0.0411646	0.0492933	0.0149028	0.0115709
3	Perlidae	0.000883808	0.0010557	0	0.00170512
1	Chloroperlidae	1	1	1	1
2	Chloroperlidae	0.12332	0.0674262	0.0293291	0.0212319
3	Chloroperlidae	0.00871868	0.00394055	0.00936245	0.0161695
1	Platycnemididae	0.0171499	0.087187	0.128492	0.0389667
2	Platycnemididae	0.251387	0.187845	1	1
3	Platycnemididae	1	1	0.327447	0.217471
1	Coenagrionidae	0.0113862	0.015546	0.0443344	0.0196835
2	Coenagrionidae	0.105704	0.0964799	1	1
3	Coenagrionidae	1	1	0.73499	0.443814
1	Calopterygidae	0.148055	0.168492	0.334698	0.16387
2	Calopterygidae	0.902499	0.550297	1	1
3	Calopterygidae	1	1	0.211417	0.243839
1	Cordulegastridae	1	1	1	1
2	Cordulegastridae	0.977212	0.646889	0.229533	0.274731
3	Cordulegastridae	0.22979	0.054592	0.0726992	0.176721
1	Aeshnidae	0	0	0.0448227	0.0324588
2	Aeshnidae	0.055229	0.083172	1	1
3	Aeshnidae	1	1	0.565689	0.410642
1	Libellulidae	0	0	0.039536	0
2	Libellulidae	0.16677	0.15381	1	1
3	Libellulidae	1	1	0.779635	0.494386
1	Mesoveliidae	0.526278	0.602528	0.513967	0.45913
2	Mesoveliidae	1	1	1	0.887881
3	Mesoveliidae	0.917079	0.910366	0.270274	1
1	Hydrometridae	0.0500686	0.0492282	0.113073	0.077113
2	Hydrometridae	0.258229	0.239793	1	1
3	Hydrometridae	1	1	0.567575	0.650782
1	Gerridae	0.453423	0.460027	0.478427	0.434091
2	Gerridae	0.346165	0.390207	1	1
3	Gerridae	1	1	0.632555	0.530264
1	Nepidae	0	0	0.0958895	0.0221526
2	Nepidae	0.235472	0.196914	1	1
3	Nepidae	1	1	0.726108	0.615845
1	Naucoridae	0	0	0.0273387	0
2	Naucoridae	0	0	1	1
3	Naucoridae	1	1	0.776318	0.294726
1	Aphelocheiridae	0.260094	0.889035	0.886431	0.617785
2	Aphelocheiridae	1	1	1	1
3	Aphelocheiridae	0.336066	0.625801	0.0705619	0.12128
1	Notonectidae	0.0063681	0.0167437	0.0401537	0.0180232
2	Notonectidae	0.0726015	0.0842831	1	1
3	Notonectidae	1	1	0.763664	0.495068
1	Pleidae	0.0376779	0.0262272	0.04589	0.0471418
2	Pleidae	0.153414	0.176212	1	1
3	Pleidae	1	1	0.506763	0.268761
1	Corixidae	0.0384383	0.0472258	0.198823	0.082457
2	Corixidae	0.334757	0.232496	1	1
3	Corixidae	1	1	0.72889	0.503036
1	Haliplidae	0.0627303	0.0857679	0.190979	0.101526
2	Haliplidae	0.429258	0.299152	1	1
3	Haliplidae	1	1	0.566447	0.462598
1	Paelobiidae	0.355249	0.208676	0.467243	0.170085
2	Paelobiidae	0.433942	0.350507	1	1
3	Paelobiidae	1	1	0.73711	0.337743
1	Dytiscidae.Noteridae	0.695449	0.615477	0.533373	0.521824
2	Dytiscidae.Noteridae	0.679689	0.619321	1	1
3	Dytiscidae.Noteridae	1	1	0.437971	0.509988
1	Gyrinidae	1	1	1	1
2	Gyrinidae	0.918453	0.504191	0.322364	0.472381
3	Gyrinidae	0.200259	0.229122	0.0476292	0.0821881
1	Hydrophilidae.Hydraenidae	1	1	1	1
2	Hydrophilidae.Hydraenidae	0.318849	0.217245	0.305948	0.237917
3	Hydrophilidae.Hydraenidae	0.244864	0.219079	0.214401	0.183948
1	Scirtidae	1	1	1	1
2	Scirtidae	0.939122	0.900382	0.735597	0.692378
3	Scirtidae	0.462669	0.29262	0.151992	0.384515
1	Dryopidae	0.467803	0.412369	1	0.972421
2	Dryopidae	1	1	0.902781	1
3	Dryopidae	0.705446	0.507129	0.315514	0.634383
1	Elmidae	0.982136	1	1	1
2	Elmidae	1	0.755109	0.809026	0.756705
3	Elmidae	0.480825	0.322776	0.122768	0.141312
1	Sialidae	0.171782	0.153457	0.336325	0.16689
2	Sialidae	0.633784	0.439021	1	1
3	Sialidae	1	1	0.454781	0.481735
1	Rhyacophilidae.Glossosomatidae	1	1	1	1
2	Rhyacophilidae.Glossosomatidae	0.764756	0.484032	0.282395	0.292213
3	Rhyacophilidae.Glossosomatidae	0.0853239	0.0500934	0.0492473	0.0709096
1	Hydroptilidae	0.499494	0.755009	0.713667	0.597164
2	Hydroptilidae	1	1	1	1
3	Hydroptilidae	0.553284	0.69766	0.109326	0.199057
1	Philopotamidae	1	1	1	1
2	Philopotamidae	0.177891	0.127282	0.0285891	0.0259858
3	Philopotamidae	0.0078084	0.0051463	0.00643907	0.00765868
1	Psychomyiidae.Ecnomidae	0.49357	0.734944	0.795972	0.642236
2	Psychomyiidae.Ecnomidae	1	1	1	1
3	Psychomyiidae.Ecnomidae	0.619017	0.696251	0.264585	0.342349
1	Polycentropodidae	1	1	1	1
2	Polycentropodidae	0.779346	0.598554	0.479958	0.57847
3	Polycentropodidae	0.294313	0.311909	0.0926871	0.128777
1	Hydropsychidae	1	1	1	1
2	Hydropsychidae	0.929117	0.629174	0.748139	0.594277
3	Hydropsychidae	0.443238	0.302953	0.170176	0.238695
1	Phryganeidae	0.259036	0.174306	0.216559	0.176532
2	Phryganeidae	0.295322	0.152244	1	1
3	Phryganeidae	1	1	0.364414	0.286809
1	Brachycentridae	0.46339	1	1	1
2	Brachycentridae	1	0.63036	0.51711	0.673811
3	Brachycentridae	0.102489	0.173286	0.02454	0.0756913
1	Lepidostomatidae	1	1	1	1
2	Lepidostomatidae	0.710227	0.306439	0.170494	0.240953
3	Lepidostomatidae	0.0567392	0.0537108	0.0105259	0.0183336
1	Limnephilidae	0.840657	0.878965	1	0.911165
2	Limnephilidae	1	1	0.999409	1
3	Limnephilidae	0.658496	0.638115	0.323971	0.480767
1	Goeridae	0.83729	1	1	1
2	Goeridae	1	0.805383	0.466418	0.777993
3	Goeridae	0.230867	0.2557	0.0187518	0.0461789
1	Beraeidae	1	1	1	1
2	Beraeidae	0.909035	0.829467	0.527545	0.774723
3	Beraeidae	0.350697	0.334765	0.0741141	0.333565
1	Sericostomatidae	1	1	1	1
2	Sericostomatidae	0.977529	0.54031	0.259589	0.361224
3	Sericostomatidae	0.0865171	0.0733266	0.0340261	0.0518453
1	Odontoceridae	1	1	1	1
2	Odontoceridae	0.522196	0.399877	0.0991008	0.217246
3	Odontoceridae	0.0146357	0.0244466	0.00552887	0.016159
1	Molannidae	0.0123106	0.0361624	0.107077	0.0199351
2	Molannidae	0.270677	0.136287	1	1
3	Molannidae	1	1	0.158683	0.112159
1	Leptoceridae	0.601833	0.983844	0.944882	0.608521
2	Leptoceridae	1	1	1	1
3	Leptoceridae	0.584263	0.964371	0.211034	0.130011
1	Tipulidae	1	1	1	1
2	Tipulidae	0.982689	0.841524	0.734653	0.683359
3	Tipulidae	0.488268	0.32911	0.225624	0.39754
1	Simuliidae	1	1	1	1
2	Simuliidae	0.956546	0.858299	0.797996	0.700227
3	Simuliidae	0.559545	0.389873	0.331575	0.427413
1	Chironomidae	0.985933	1	0.993393	0.969291
2	Chironomidae	1	0.982099	1	1
3	Chironomidae	0.986467	0.935834	0.979938	0.885248

## Sheet: Supplementary Fig 5
Supplementary Figure 5
Prefixes 'hc' and 'pam' = hierarchical, Ward's clustering and partitioning around medoids respectively
'BC' and 'Jac ' = clustering based on Bray-Curtis and Jaccard distances
Fig 5A						Fig 5B
Transition	Persistence	Damping.r	Dobrushin.coef			Clustering	N.clusters	Transition	Persistence	Damping.r	Dobrushin.coef
1	0.842857	1.14249	0.882398			hc.BC3	Three	1	0.766429	1.20697	0.865403
2	0.85124	1.16179	0.884759			hc.BC3	Three	2	0.778237	1.16954	0.878818
3	0.846835	1.20325	0.872147			hc.BC3	Three	3	0.74557	1.27655	0.785482
4	0.82132	1.19157	0.863497			hc.BC3	Three	4	0.724873	1.28289	0.797766
5	0.823372	1.29732	0.843992			hc.BC3	Three	5	0.750223	1.29574	0.823926
6	0.858198	1.33872	0.854887			hc.BC3	Three	6	0.79616	1.26143	0.823238
7	0.865358	1.22252	0.86081			hc.BC3	Three	7	0.765778	1.2224	0.82195
8	0.82509	1.19096	0.841544			hc.BC3	Three	8	0.773221	1.25876	0.797037
9	0.818182	1.24502	0.841129			hc.BC3	Three	9	0.784878	1.196	0.85041
10	0.865922	1.12911	0.9			hc.BC3	Three	10	0.787709	1.2854	0.780488
11	0.838235	1.31234	0.883117			hc.BC3	Three	11	0.823529	1.20941	0.909091
12	0.826193	1.15266	0.876771			hc.BC3	Three	12	0.791922	1.17177	0.885195
13	0.813699	1.25036	0.854398			hc.BC3	Three	13	0.773973	1.19591	0.838214
14	0.810526	1.188	0.853894			hc.BC3	Three	14	0.766667	1.26461	0.817536
15	0.797364	1.31012	0.789466			hc.BC3	Three	15	0.799012	1.22254	0.828233
16	0.783537	1.20828	0.840883			hc.BC3	Three	16	0.797256	1.15816	0.90754
17	0.8213	1.20273	0.83194			hc.BC3	Three	17	0.803249	1.19015	0.877168
18	0.789474	1.23314	0.819595			hc.BC3	Three	18	0.808149	1.22733	0.849734
19	0.816832	1.22657	0.83345			hc.BC3	Three	19	0.816832	1.20947	0.836562
20	0.844607	1.15255	0.88108			hc.BC3	Three	20	0.846435	1.17947	0.857683
						hc.Jac3	Three	1	0.842857	1.14249	0.882398
						hc.Jac3	Three	2	0.85124	1.16179	0.884759
						hc.Jac3	Three	3	0.846835	1.20325	0.872147
						hc.Jac3	Three	4	0.82132	1.19157	0.863497
						hc.Jac3	Three	5	0.823372	1.29732	0.843992
						hc.Jac3	Three	6	0.858198	1.33872	0.854887
						hc.Jac3	Three	7	0.865358	1.22252	0.86081
						hc.Jac3	Three	8	0.82509	1.19096	0.841544
						hc.Jac3	Three	9	0.818182	1.24502	0.841129
						hc.Jac3	Three	10	0.865922	1.12911	0.9
						hc.Jac3	Three	11	0.838235	1.31234	0.883117
						hc.Jac3	Three	12	0.826193	1.15266	0.876771
						hc.Jac3	Three	13	0.813699	1.25036	0.854398
						hc.Jac3	Three	14	0.810526	1.188	0.853894
						hc.Jac3	Three	15	0.797364	1.31012	0.789466
						hc.Jac3	Three	16	0.783537	1.20828	0.840883
						hc.Jac3	Three	17	0.8213	1.20273	0.83194
						hc.Jac3	Three	18	0.789474	1.23314	0.819595
						hc.Jac3	Three	19	0.816832	1.22657	0.83345
						hc.Jac3	Three	20	0.844607	1.15255	0.88108
						pam.BC3	Three	1	0.798571	1.17918	0.879125
						pam.BC3	Three	2	0.783747	1.16727	0.865065
						pam.BC3	Three	3	0.748101	1.23315	0.81939
						pam.BC3	Three	4	0.762437	1.22408	0.841368
						pam.BC3	Three	5	0.774309	1.42373	0.708898
						pam.BC3	Three	6	0.769572	1.37314	0.730363
						pam.BC3	Three	7	0.748948	1.24017	0.81412
						pam.BC3	Three	8	0.740651	1.21959	0.833898
						pam.BC3	Three	9	0.766877	1.22018	0.829927
						pam.BC3	Three	10	0.759777	1.29956	0.775
						pam.BC3	Three	11	0.698529	1.42902	0.706397
						pam.BC3	Three	12	0.778458	1.21454	0.839175
						pam.BC3	Three	13	0.794521	1.31041	0.767975
						pam.BC3	Three	14	0.805263	1.21872	0.841745
						pam.BC3	Three	15	0.815486	1.28479	0.7808
						pam.BC3	Three	16	0.806402	1.22091	0.8278
						pam.BC3	Three	17	0.810469	1.19309	0.86456
						pam.BC3	Three	18	0.79966	1.28517	0.841664
						pam.BC3	Three	19	0.853135	1.21145	0.827807
						pam.BC3	Three	20	0.839122	1.19503	0.83894
						pam.Jac3	Three	1	0.811429	1.15467	0.913265
						pam.Jac3	Three	2	0.730028	1.24208	0.863286
						pam.Jac3	Three	3	0.781013	1.18725	0.875335
						pam.Jac3	Three	4	0.769543	1.15595	0.910398
						pam.Jac3	Three	5	0.767172	1.28136	0.794967
						pam.Jac3	Three	6	0.784343	1.35481	0.749223
						pam.Jac3	Three	7	0.789621	1.28692	0.796917
						pam.Jac3	Three	8	0.778046	1.19154	0.88545
						pam.Jac3	Three	9	0.792079	1.23428	0.84138
						pam.Jac3	Three	10	0.815642	1.14986	0.888889
						pam.Jac3	Three	11	0.816176	1.15449	0.949875
						pam.Jac3	Three	12	0.780906	1.27943	0.865517
						pam.Jac3	Three	13	0.791781	1.2495	0.832114
						pam.Jac3	Three	14	0.821053	1.23053	0.862779
						pam.Jac3	Three	15	0.817133	1.26966	0.819904
						pam.Jac3	Three	16	0.777439	1.35437	0.856279
						pam.Jac3	Three	17	0.796029	1.28315	0.83931
						pam.Jac3	Three	18	0.813243	1.28621	0.860784
						pam.Jac3	Three	19	0.861386	1.20459	0.874774
						pam.Jac3	Three	20	0.846435	1.2229	0.913386
						hc.BC5	Five	1	0.674286	1.2055	0.89124
						hc.BC5	Five	2	0.681818	1.16827	0.879195
						hc.BC5	Five	3	0.626582	1.27564	0.807599
						hc.BC5	Five	4	0.628426	1.28404	0.830508
						hc.BC5	Five	5	0.656557	1.28697	0.860199
						hc.BC5	Five	6	0.689808	1.26092	0.84549
						hc.BC5	Five	7	0.654979	1.22312	0.846295
						hc.BC5	Five	8	0.689988	1.24626	0.840732
						hc.BC5	Five	9	0.684068	1.18967	0.870072
						hc.BC5	Five	10	0.703911	1.34517	0.871795
						hc.BC5	Five	11	0.742647	1.18974	0.931034
						hc.BC5	Five	12	0.692778	1.17095	0.927094
						hc.BC5	Five	13	0.678082	1.19172	0.884816
						hc.BC5	Five	14	0.689474	1.25601	0.858753
						hc.BC5	Five	15	0.710049	1.21582	0.868273
						hc.BC5	Five	16	0.71189	1.15475	0.908678
						hc.BC5	Five	17	0.731047	1.19033	0.894118
						hc.BC5	Five	18	0.72326	1.21455	0.853292
						hc.BC5	Five	19	0.752475	1.20565	0.890926
						hc.BC5	Five	20	0.765996	1.17806	0.931937
						hc.Jac5	Five	1	0.705714	1.13081	0.923107
						hc.Jac5	Five	2	0.661157	1.17225	0.945443
						hc.Jac5	Five	3	0.656962	1.1956	0.921839
						hc.Jac5	Five	4	0.654822	1.18768	0.908061
						hc.Jac5	Five	5	0.667261	1.27333	0.88557
						hc.Jac5	Five	6	0.648449	1.30693	0.889773
						hc.Jac5	Five	7	0.671809	1.20482	0.918594
						hc.Jac5	Five	8	0.646562	1.18582	0.916216
						hc.Jac5	Five	9	0.675068	1.25277	0.918932
						hc.Jac5	Five	10	0.743017	1.09963	0.976744
						hc.Jac5	Five	11	0.691176	1.3166	0.944444
						hc.Jac5	Five	12	0.69033	1.1523	0.942064
						hc.Jac5	Five	13	0.684932	1.2404	0.898464
						hc.Jac5	Five	14	0.67193	1.18606	0.917983
						hc.Jac5	Five	15	0.693575	1.27042	0.955556
						hc.Jac5	Five	16	0.693598	1.18147	0.950564
						hc.Jac5	Five	17	0.714801	1.23127	0.94627
						hc.Jac5	Five	18	0.702886	1.21987	0.958138
						hc.Jac5	Five	19	0.740924	1.19082	0.963524
						hc.Jac5	Five	20	0.773309	1.14956	0.973684
						pam.BC5	Five	1	0.687857	1.16685	0.924159
						pam.BC5	Five	2	0.647383	1.18347	0.927003
						pam.BC5	Five	3	0.65443	1.21002	0.914763
						pam.BC5	Five	4	0.66599	1.1894	0.933237
						pam.BC5	Five	5	0.624442	1.31468	0.879791
						pam.BC5	Five	6	0.630724	1.45056	0.838537
						pam.BC5	Five	7	0.638149	1.33437	0.80133
						pam.BC5	Five	8	0.635706	1.17191	0.9
						pam.BC5	Five	9	0.643564	1.29164	0.888996
						pam.BC5	Five	10	0.715084	1.29712	0.897436
						pam.BC5	Five	11	0.661765	1.28959	0.906522
						pam.BC5	Five	12	0.648715	1.25271	0.856087
						pam.BC5	Five	13	0.636986	1.31581	0.901604
						pam.BC5	Five	14	0.64386	1.27654	0.883654
						pam.BC5	Five	15	0.678748	1.30767	0.878247
						pam.BC5	Five	16	0.682927	1.25368	0.876635
						pam.BC5	Five	17	0.700361	1.25205	0.865993
						pam.BC5	Five	18	0.697793	1.23507	0.911111
						pam.BC5	Five	19	0.731023	1.15715	0.95625
						pam.BC5	Five	20	0.745887	1.20715	0.863166
						pam.Jac5	Five	1	0.698571	1.15733	0.954023
						pam.Jac5	Five	2	0.661157	1.16477	0.938382
						pam.Jac5	Five	3	0.668354	1.1987	0.898163
						pam.Jac5	Five	4	0.649746	1.19854	0.905188
						pam.Jac5	Five	5	0.668153	1.32802	0.863724
						pam.Jac5	Five	6	0.6839	1.31358	0.898305
						pam.Jac5	Five	7	0.670407	1.21142	0.862047
						pam.Jac5	Five	8	0.669481	1.20192	0.92659
						pam.Jac5	Five	9	0.70117	1.23762	0.896874
						pam.Jac5	Five	10	0.648045	1.20919	0.931034
						pam.Jac5	Five	11	0.691176	1.1292	1
						pam.Jac5	Five	12	0.665851	1.28074	0.846073
						pam.Jac5	Five	13	0.682192	1.25312	0.898333
						pam.Jac5	Five	14	0.64386	1.23836	0.922423
						pam.Jac5	Five	15	0.6771	1.25914	0.91943
						pam.Jac5	Five	16	0.679878	1.2583	0.891818
						pam.Jac5	Five	17	0.698556	1.2754	0.927083
						pam.Jac5	Five	18	0.692699	1.25979	0.846102
						pam.Jac5	Five	19	0.706271	1.20667	0.954198
						pam.Jac5	Five	20	0.744059	1.21467	0.993007
						hc.BC7	Seven	1	0.606429	1.17662	0.946544
						hc.BC7	Seven	2	0.629477	1.17382	0.924528
						hc.BC7	Seven	3	0.567089	1.2691	0.89011
						hc.BC7	Seven	4	0.572589	1.2692	0.925926
						hc.BC7	Seven	5	0.601249	1.27898	0.932569
						hc.BC7	Seven	6	0.624815	1.13917	0.954545
						hc.BC7	Seven	7	0.58906	1.21087	0.947368
						hc.BC7	Seven	8	0.630881	1.2457	0.984127
						hc.BC7	Seven	9	0.630063	1.18879	0.954076
						hc.BC7	Seven	10	0.670391	1.26326	0.875
						hc.BC7	Seven	11	0.683824	1.17977	1
						hc.BC7	Seven	12	0.652387	1.12991	1
						hc.BC7	Seven	13	0.642466	1.19158	0.97619
						hc.BC7	Seven	14	0.649123	1.15187	0.961538
						hc.BC7	Seven	15	0.668863	1.23097	0.970588
						hc.BC7	Seven	16	0.661585	1.14154	0.977273
						hc.BC7	Seven	17	0.67148	1.18458	0.970588
						hc.BC7	Seven	18	0.675722	1.19126	1
						hc.BC7	Seven	19	0.688119	1.16936	0.977273
						hc.BC7	Seven	20	0.705667	1.17262	0.965517
						hc.Jac7	Seven	1	0.650714	1.13052	0.933919
						hc.Jac7	Seven	2	0.588154	1.17744	0.945443
						hc.Jac7	Seven	3	0.573418	1.19855	0.927269
						hc.Jac7	Seven	4	0.562437	1.18692	0.914934
						hc.Jac7	Seven	5	0.595897	1.27802	0.898268
						hc.Jac7	Seven	6	0.601182	1.30794	0.89697
						hc.Jac7	Seven	7	0.591865	1.20026	0.9454
						hc.Jac7	Seven	8	0.586248	1.18194	0.928723
						hc.Jac7	Seven	9	0.618362	1.23396	0.923672
						hc.Jac7	Seven	10	0.681564	1.10084	1
						hc.Jac7	Seven	11	0.647059	1.22802	1
						hc.Jac7	Seven	12	0.637699	1.15222	0.942064
						hc.Jac7	Seven	13	0.636986	1.2373	0.898464
						hc.Jac7	Seven	14	0.645614	1.18146	0.929412
						hc.Jac7	Seven	15	0.660626	1.26384	0.955556
						hc.Jac7	Seven	16	0.650915	1.181	0.950564
						hc.Jac7	Seven	17	0.684116	1.23219	0.992424
						hc.Jac7	Seven	18	0.679117	1.22091	0.958138
						hc.Jac7	Seven	19	0.709571	1.18461	0.969697
						hc.Jac7	Seven	20	0.758684	1.15207	1
						pam.BC7	Seven	1	0.604286	1.14299	0.954903
						pam.BC7	Seven	2	0.560606	1.17137	0.934373
						pam.BC7	Seven	3	0.560759	1.25205	0.904293
						pam.BC7	Seven	4	0.571574	1.20691	0.960705
						pam.BC7	Seven	5	0.537913	1.29405	0.8826
						pam.BC7	Seven	6	0.552437	1.21302	0.945946
						pam.BC7	Seven	7	0.558205	1.19022	0.941176
						pam.BC7	Seven	8	0.55971	1.18139	0.91129
						pam.BC7	Seven	9	0.542754	1.25834	0.907792
						pam.BC7	Seven	10	0.608939	1.27522	0.897436
						pam.BC7	Seven	11	0.625	1.19219	1
						pam.BC7	Seven	12	0.53978	1.23495	0.921053
						pam.BC7	Seven	13	0.546575	1.31963	0.955204
						pam.BC7	Seven	14	0.535088	1.21978	0.916088
						pam.BC7	Seven	15	0.584843	1.30586	0.914645
						pam.BC7	Seven	16	0.554878	1.27784	0.927079
						pam.BC7	Seven	17	0.555957	1.17929	0.965517
						pam.BC7	Seven	18	0.575552	1.20913	0.955556
						pam.BC7	Seven	19	0.607261	1.13714	0.976744
						pam.BC7	Seven	20	0.586837	1.16007	0.9375
						pam.Jac7	Seven	1	0.643571	1.16025	0.947559
						pam.Jac7	Seven	2	0.614325	1.16653	0.933277
						pam.Jac7	Seven	3	0.597468	1.26072	0.892196
						pam.Jac7	Seven	4	0.608122	1.19194	0.908046
						pam.Jac7	Seven	5	0.61463	1.27345	0.844805
						pam.Jac7	Seven	6	0.612999	1.30195	0.942675
						pam.Jac7	Seven	7	0.643759	1.14506	0.964286
						pam.Jac7	Seven	8	0.622437	1.19036	0.936324
						pam.Jac7	Seven	9	0.634563	1.20525	0.928977
						pam.Jac7	Seven	10	0.592179	1.12667	1
						pam.Jac7	Seven	11	0.617647	1.13025	1
						pam.Jac7	Seven	12	0.641371	1.21806	0.956614
						pam.Jac7	Seven	13	0.621918	1.24836	0.924901
						pam.Jac7	Seven	14	0.608772	1.1765	0.976744
						pam.Jac7	Seven	15	0.588138	1.3095	0.901639
						pam.Jac7	Seven	16	0.599085	1.26449	0.901639
						pam.Jac7	Seven	17	0.597473	1.3227	0.988764
						pam.Jac7	Seven	18	0.631579	1.15352	0.936508
						pam.Jac7	Seven	19	0.625413	1.15104	0.986301
						pam.Jac7	Seven	20	0.634369	1.13303	1

## Sheet: Supplementary Fig 6
Supplementary Figure 6
Prefixes 'pr' and 'eqm' = observed prevalence and estimated equilibrium prevalence of the three biological classes respectively
'mean.diff' = mean absolute difference between observed and equilibrium prevalence
Prefixes 'hc' and 'pam' = hierarchical, Ward's clustering and partitioning around medoids respectively
'BC' and 'Jac ' = clustering based on Bray-Curtis and Jaccard distances
	Fig 6A	Fig 6A	Fig 6A	Fig 6A	Fig 6A	Fig 6A	Fig 6B			Fig 6C	Fig 6C	Fig 6C	Fig 6C
Transition	pr.1	pr.2	pr.3	eqm.1	eqm.2	eqm.3	mean.diff			Method	N.clusters	Trans	mean.diff
1	0.307857	0.195	0.497143	0.507572	0.200551	0.291877	0.136844			hc.BC3	Three	1	0.0694611
2	0.170799	0.221763	0.607438	0.274189	0.283805	0.442006	0.110288			hc.BC3	Three	2	0.0768891
3	0.13038	0.205063	0.664557	0.180346	0.23587	0.583784	0.0538488			hc.BC3	Three	3	0.0200386
4	0.181726	0.212183	0.606091	0.248836	0.221093	0.530071	0.05068			hc.BC3	Three	4	0.0196945
5	0.149866	0.217663	0.632471	0.0675429	0.173859	0.758598	0.084085			hc.BC3	Three	5	0.0984812
6	0.0901034	0.180207	0.72969	0.0435146	0.160874	0.795611	0.0439477			hc.BC3	Three	6	0.0414155
7	0.0981767	0.179523	0.7223	0.141832	0.20857	0.649597	0.0484686			hc.BC3	Three	7	0.0108926
8	0.173703	0.19421	0.632087	0.312666	0.19099	0.496344	0.0926418			hc.BC3	Three	8	0.0506637
9	0.186319	0.262826	0.550855	0.20756	0.314262	0.478179	0.048451			hc.BC3	Three	9	0.0369693
10	0.134078	0.318436	0.547486	0.287179	0.302564	0.410256	0.102068			hc.BC3	Three	10	0.149878
11	0.132353	0.308824	0.558824	0.108472	0.328842	0.562686	0.0159205			hc.BC3	Three	11	0.0984591
12	0.23011	0.283966	0.485924	0.419822	0.283489	0.296689	0.126474			hc.BC3	Three	12	0.073402
13	0.226027	0.293151	0.480822	0.152594	0.293541	0.553865	0.0489553			hc.BC3	Three	13	0.116636
14	0.22807	0.280702	0.491228	0.251306	0.231596	0.517098	0.0327371			hc.BC3	Three	14	0.0786735
15	0.197694	0.341021	0.461285	0.138582	0.395227	0.466191	0.039408			hc.BC3	Three	15	0.0203578
16	0.259146	0.35061	0.390244	0.357701	0.321653	0.320646	0.0657031			hc.BC3	Three	16	0.164029
17	0.243682	0.380866	0.375451	0.306398	0.418613	0.274989	0.0669748			hc.BC3	Three	17	0.0588155
18	0.26146	0.383701	0.354839	0.341163	0.370559	0.288278	0.0531352			hc.BC3	Three	18	0.0195748
19	0.247525	0.405941	0.346535	0.183533	0.441533	0.374934	0.0426609			hc.BC3	Three	19	0.0903502
20	0.276051	0.40585	0.318099	0.301078	0.417398	0.281525	0.0243827			hc.BC3	Three	20	0.0416708
										hc.Jac3	Three	1	0.136844
										hc.Jac3	Three	2	0.110288
										hc.Jac3	Three	3	0.0538488
										hc.Jac3	Three	4	0.05068
										hc.Jac3	Three	5	0.084085
										hc.Jac3	Three	6	0.0439477
										hc.Jac3	Three	7	0.0484686
										hc.Jac3	Three	8	0.0926418
										hc.Jac3	Three	9	0.048451
										hc.Jac3	Three	10	0.102068
										hc.Jac3	Three	11	0.0159205
										hc.Jac3	Three	12	0.126474
										hc.Jac3	Three	13	0.0489553
										hc.Jac3	Three	14	0.0327371
										hc.Jac3	Three	15	0.039408
										hc.Jac3	Three	16	0.0657031
										hc.Jac3	Three	17	0.0669748
										hc.Jac3	Three	18	0.0531352
										hc.Jac3	Three	19	0.0426609
										hc.Jac3	Three	20	0.0243827
										pam.BC3	Three	1	0.0977372
										pam.BC3	Three	2	0.069974
										pam.BC3	Three	3	0.0260666
										pam.BC3	Three	4	0.0535442
										pam.BC3	Three	5	0.0998525
										pam.BC3	Three	6	0.0630314
										pam.BC3	Three	7	0.0486063
										pam.BC3	Three	8	0.0838743
										pam.BC3	Three	9	0.0364478
										pam.BC3	Three	10	0.0225196
										pam.BC3	Three	11	0.0278219
										pam.BC3	Three	12	0.0537355
										pam.BC3	Three	13	0.0585401
										pam.BC3	Three	14	0.0428454
										pam.BC3	Three	15	0.0384639
										pam.BC3	Three	16	0.102961
										pam.BC3	Three	17	0.101289
										pam.BC3	Three	18	0.0356039
										pam.BC3	Three	19	0.0365247
										pam.BC3	Three	20	0.0249364
										pam.Jac3	Three	1	0.0904155
										pam.Jac3	Three	2	0.124695
										pam.Jac3	Three	3	0.0525744
										pam.Jac3	Three	4	0.116043
										pam.Jac3	Three	5	0.082934
										pam.Jac3	Three	6	0.0772667
										pam.Jac3	Three	7	0.0228837
										pam.Jac3	Three	8	0.136862
										pam.Jac3	Three	9	0.0195819
										pam.Jac3	Three	10	0.0798489
										pam.Jac3	Three	11	0.312227
										pam.Jac3	Three	12	0.0445334
										pam.Jac3	Three	13	0.0457089
										pam.Jac3	Three	14	0.0448292
										pam.Jac3	Three	15	0.0525913
										pam.Jac3	Three	16	0.11016
										pam.Jac3	Three	17	0.0400539
										pam.Jac3	Three	18	0.0595592
										pam.Jac3	Three	19	0.0140797
										pam.Jac3	Three	20	0.040772
										hc.BC5	Five	1	0.0475651
										hc.BC5	Five	2	0.0536878
										hc.BC5	Five	3	0.0126565
										hc.BC5	Five	4	0.0211071
										hc.BC5	Five	5	0.0595514
										hc.BC5	Five	6	0.0347577
										hc.BC5	Five	7	0.00879307
										hc.BC5	Five	8	0.0299403
										hc.BC5	Five	9	0.019884
										hc.BC5	Five	10	0.0971794
										hc.BC5	Five	11	0.0610124
										hc.BC5	Five	12	0.0469661
										hc.BC5	Five	13	0.0675238
										hc.BC5	Five	14	0.043469
										hc.BC5	Five	15	0.0176634
										hc.BC5	Five	16	0.100624
										hc.BC5	Five	17	0.0446398
										hc.BC5	Five	18	0.0266255
										hc.BC5	Five	19	0.0566079
										hc.BC5	Five	20	0.0168596
										hc.Jac5	Five	1	0.0855145
										hc.Jac5	Five	2	0.0934677
										hc.Jac5	Five	3	0.0408596
										hc.Jac5	Five	4	0.0380966
										hc.Jac5	Five	5	0.0537499
										hc.Jac5	Five	6	0.0379134
										hc.Jac5	Five	7	0.0322601
										hc.Jac5	Five	8	0.057775
										hc.Jac5	Five	9	0.0420774
										hc.Jac5	Five	10	0.0553104
										hc.Jac5	Five	11	0.0209096
										hc.Jac5	Five	12	0.0808371
										hc.Jac5	Five	13	0.0318988
										hc.Jac5	Five	14	0.0193151
										hc.Jac5	Five	15	0.0258524
										hc.Jac5	Five	16	0.0370077
										hc.Jac5	Five	17	0.0566704
										hc.Jac5	Five	18	0.0315333
										hc.Jac5	Five	19	0.0291212
										hc.Jac5	Five	20	0.0195975
										pam.BC5	Five	1	0.0761562
										pam.BC5	Five	2	0.0448128
										pam.BC5	Five	3	0.0206997
										pam.BC5	Five	4	0.0230631
										pam.BC5	Five	5	0.0439832
										pam.BC5	Five	6	0.0300708
										pam.BC5	Five	7	0.0195048
										pam.BC5	Five	8	0.10376
										pam.BC5	Five	9	0.0314409
										pam.BC5	Five	10	0.0720233
										pam.BC5	Five	11	0.0538455
										pam.BC5	Five	12	0.0204988
										pam.BC5	Five	13	0.0479887
										pam.BC5	Five	14	0.0568067
										pam.BC5	Five	15	0.0207407
										pam.BC5	Five	16	0.0276135
										pam.BC5	Five	17	0.0376982
										pam.BC5	Five	18	0.0489043
										pam.BC5	Five	19	0.038314
										pam.BC5	Five	20	0.0479916
										pam.Jac5	Five	1	0.0667903
										pam.Jac5	Five	2	0.0726405
										pam.Jac5	Five	3	0.0175869
										pam.Jac5	Five	4	0.0229257
										pam.Jac5	Five	5	0.0427733
										pam.Jac5	Five	6	0.0437295
										pam.Jac5	Five	7	0.0413184
										pam.Jac5	Five	8	0.0938401
										pam.Jac5	Five	9	0.0134399
										pam.Jac5	Five	10	0.0214369
										pam.Jac5	Five	11	0.134288
										pam.Jac5	Five	12	0.0221018
										pam.Jac5	Five	13	0.0483366
										pam.Jac5	Five	14	0.0481084
										pam.Jac5	Five	15	0.0204279
										pam.Jac5	Five	16	0.0452231
										pam.Jac5	Five	17	0.0784618
										pam.Jac5	Five	18	0.0107239
										pam.Jac5	Five	19	0.0286223
										pam.Jac5	Five	20	0.0406003
										hc.BC7	Seven	1	0.0383201
										hc.BC7	Seven	2	0.0414571
										hc.BC7	Seven	3	0.0141071
										hc.BC7	Seven	4	0.0152441
										hc.BC7	Seven	5	0.0411316
										hc.BC7	Seven	6	0.0240515
										hc.BC7	Seven	7	0.00597329
										hc.BC7	Seven	8	0.0263177
										hc.BC7	Seven	9	0.017959
										hc.BC7	Seven	10	0.0649044
										hc.BC7	Seven	11	0.055558
										hc.BC7	Seven	12	0.0425209
										hc.BC7	Seven	13	0.045387
										hc.BC7	Seven	14	0.0454853
										hc.BC7	Seven	15	0.0155193
										hc.BC7	Seven	16	0.0686967
										hc.BC7	Seven	17	0.0344467
										hc.BC7	Seven	18	0.0202824
										hc.BC7	Seven	19	0.0406747
										hc.BC7	Seven	20	0.0203523
										hc.Jac7	Seven	1	0.063075
										hc.Jac7	Seven	2	0.0685397
										hc.Jac7	Seven	3	0.0296297
										hc.Jac7	Seven	4	0.0273825
										hc.Jac7	Seven	5	0.0388729
										hc.Jac7	Seven	6	0.0312597
										hc.Jac7	Seven	7	0.0291413
										hc.Jac7	Seven	8	0.0447624
										hc.Jac7	Seven	9	0.0329685
										hc.Jac7	Seven	10	0.0412623
										hc.Jac7	Seven	11	0.0157738
										hc.Jac7	Seven	12	0.0577217
										hc.Jac7	Seven	13	0.0218217
										hc.Jac7	Seven	14	0.0125932
										hc.Jac7	Seven	15	0.0189922
										hc.Jac7	Seven	16	0.0264716
										hc.Jac7	Seven	17	0.0401623
										hc.Jac7	Seven	18	0.0234143
										hc.Jac7	Seven	19	0.0208228
										hc.Jac7	Seven	20	0.0148022
										pam.BC7	Seven	1	0.0620008
										pam.BC7	Seven	2	0.0345813
										pam.BC7	Seven	3	0.0241586
										pam.BC7	Seven	4	0.0297196
										pam.BC7	Seven	5	0.0386018
										pam.BC7	Seven	6	0.0222873
										pam.BC7	Seven	7	0.0199362
										pam.BC7	Seven	8	0.0825484
										pam.BC7	Seven	9	0.0123729
										pam.BC7	Seven	10	0.062896
										pam.BC7	Seven	11	0.0899827
										pam.BC7	Seven	12	0.0158078
										pam.BC7	Seven	13	0.0397982
										pam.BC7	Seven	14	0.0419548
										pam.BC7	Seven	15	0.0252779
										pam.BC7	Seven	16	0.0296518
										pam.BC7	Seven	17	0.0420958
										pam.BC7	Seven	18	0.0308892
										pam.BC7	Seven	19	0.0279711
										pam.BC7	Seven	20	0.0429766
										pam.Jac7	Seven	1	0.0600944
										pam.Jac7	Seven	2	0.0514675
										pam.Jac7	Seven	3	0.00740501
										pam.Jac7	Seven	4	0.0479099
										pam.Jac7	Seven	5	0.0337867
										pam.Jac7	Seven	6	0.0503532
										pam.Jac7	Seven	7	0.0319239
										pam.Jac7	Seven	8	0.0627698
										pam.Jac7	Seven	9	0.0135297
										pam.Jac7	Seven	10	0.0455879
										pam.Jac7	Seven	11	0.0566944
										pam.Jac7	Seven	12	0.0119548
										pam.Jac7	Seven	13	0.0466682
										pam.Jac7	Seven	14	0.0379903
										pam.Jac7	Seven	15	0.0251718
										pam.Jac7	Seven	16	0.025875
										pam.Jac7	Seven	17	0.0547993
										pam.Jac7	Seven	18	0.0257527
										pam.Jac7	Seven	19	0.0323804
										pam.Jac7	Seven	20	0.0229076

## Sheet: Supplementary Fig 9
Supplementary Figure 9
Prefixes 'Obs' and 'Recon' = observed and reconstructed values respectively
WT and AT = water temperature and air temperature
Nut.PC1 = PC1 score of nutrients and discharge
	Figs 9A & 9C	Figs 9A & 9C	Figs 9A & 9C	Figs 9A & 9C	Figs 9A & 9C	Figs 9A & 9C	Figs 9A & 9C	Figs 9B & 9D	Figs 9B & 9D	Figs 9B & 9D	Figs 9B & 9D	Figs 9B & 9D	Figs 9B & 9D	Figs 9B & 9D
Year	Obs.AT	Recon.AT	Obs.BOD	Recon.BOD	AT.lag	BOD.lag	AT.BOD.net.lag	Obs.WT	Recon.WT	Obs.nut.PC1	Recon.nut.PC1	WT.lag	Nut.PC1.lag	WT.nut.PC1.net.lag
1991	9.77866	9.75126	0.761072	0.713492	0.0274067	0.00322057	0.0306272	11.1399	10.6763	1.0029	0.895468	0.463652	0.0451724	0.508825
1992	9.6917	9.7288	0.637971	0.675371	-0.0370995	-0.0149807	-0.0520802	10.0349	10.6075	0.662122	0.720225	-0.572553	-0.026321	-0.598874
1993	9.87473	9.73422	0.618227	0.713442	0.140503	-0.03512	0.105383	10.1092	10.6305	0.450539	0.839777	-0.521306	-0.171376	-0.692682
1994	9.15948	9.72139	0.638331	0.708198	-0.561907	-0.0200523	-0.581959	10.4728	10.6055	0.277746	0.784675	-0.132658	-0.212913	-0.345571
1995	10.1971	9.64395	0.47571	0.626848	0.553174	-0.24778	0.305394	10.5651	10.4535	-0.331179	0.401159	0.111634	-0.288434	-0.176799
1996	9.91224	9.78703	0.599711	0.704361	0.125218	-0.0526927	0.072525	11.0368	10.6558	0.58362	0.900103	0.38098	-0.141897	0.239082
1997	9.15726	9.8234	0.634624	0.68391	-0.666135	-0.0188898	-0.685025	10.3299	10.68	0.702878	0.915475	-0.350074	-0.0952129	-0.445287
1998	10.637	9.79877	0.518375	0.698325	0.838258	-0.187055	0.651204	10.9759	10.6524	0.638548	0.887985	0.323502	-0.112315	0.211187
1999	9.98376	9.75307	0.449927	0.660711	0.230694	-0.317718	-0.0870246	10.6084	10.5856	-0.0124603	0.742943	0.0228408	-0.301101	-0.27826
2000	10.3803	9.68308	0.344855	0.618689	0.697224	-0.512608	0.184616	10.6809	10.4335	-0.541491	0.375678	0.247405	-0.372944	-0.125539
2001	10.1147	9.76767	0.323345	0.651611	0.347027	-0.585014	-0.237988	10.7746	10.5818	-0.247091	0.652236	0.192746	-0.357107	-0.164361
2002	10.1637	9.72929	0.46516	0.633174	0.434443	-0.273571	0.160872	11.1442	10.4966	-0.258974	0.551879	0.647581	-0.318133	0.329448
2003	10.0481	9.6767	0.441519	0.628137	0.37136	-0.317255	0.054106	10.7723	10.4458	-0.416294	0.42164	0.326473	-0.335	-0.00852667
2004	10.457	9.72151	0.482987	0.626074	0.73552	-0.232351	0.50317	10.5419	10.4853	-0.12958	0.493738	0.0565818	-0.23809	-0.181508
2005	10.2995	9.6982	0.381383	0.61722	0.601294	-0.429867	0.171427	10.6558	10.4521	-0.413505	0.464506	0.203764	-0.350977	-0.147213
2006	10.0849	9.72083	0.272984	0.620843	0.364076	-0.689698	-0.325622	11.1763	10.474	-0.0926567	0.497354	0.702256	-0.224466	0.47779
2007	10.9895	9.676	0.0496338	0.594368	1.31354	-0.892014	0.42153	11.407	10.4016	-0.227648	0.321401	1.0054	-0.211948	0.793456
2008	10.364	9.66447	0.0749012	0.590998	0.699509	-0.892085	-0.192576	11.5735	10.3791	-0.374237	0.292106	1.19444	-0.266476	0.927967
2009	9.56187	9.64398	0.257912	0.579957	-0.0821118	-0.679073	-0.761185	10.6598	10.366	-0.451348	0.288345	0.293825	-0.29996	-0.00613439
2010	9.6786	9.56142	0.141902	0.548977	0.117174	-0.808349	-0.691174	11.065	10.299	-0.325403	0.123808	0.766	-0.183066	0.582935
2011	9.36539	9.66088	0.198993	0.559961	-0.295491	-0.763396	-1.05889	10.6661	10.3798	-0.108483	0.314278	0.286261	-0.158891	0.12737
